# Supplementary material for: Multicenter Assessment of Postoperative Mastocheck® Dynamics Following Curative Breast Cancer Surgery
Source: Cancers (Basel). 2026 Mar 18;18(6):986. doi: 10.3390/cancers18060986 (PMC13024769; doi:10.3390/cancers18060986)
Supplement: Supplementary file 1 [file cancers-18-00986-s001.zip]

Archive with 1 entries (1 files):
- cancers-4150029-supplementary.pdf
